# Supplementary material for: Targeted Knockout of Eukaryotic Translation Initiation Factor 4E Confers Bymovirus Resistance in Winter Barley
Source: Front Genome Ed. 2021 Nov 29;3:784233. doi: 10.3389/fgeed.2021.784233 (PMC8667817; doi:10.3389/fgeed.2021.784233)
Supplement: Supplementary file 1 [file Table2.XLSX]

## Sheet: Results
Plant	symptom assessment	ELISA Extinction E405 30' 60'		Cas9 PCR present + absent -	Sanger Sequencing target motif 1	number of grains	grain weight per plant [g]	thousand grain weight [g]
P1 progeny
P1-1	-	0.0085	0.0235	+	+A	92	4.11	44.6739
P1-2	-	0.0095	0.0255	+	+A	69	3.21	46.5217
P1-3	-	0.0075	0.0215	+	+A	80	3.82	47.75
P1-4	-	0.0055	0.0155	+	+A	42	1.93	45.9524
P1-5	-	0.0075	0.0205	+	+A	117	5.92	50.5983
P1-6	-	0.0065	0.0165	+	+A	77	3.95	51.2987
P1-7	-	0.0075	0.0205	+	+A	83	3.94	47.4699
P1-8	-	0.0075	0.0225	+	+A	1	0.04	40
P1-9	-	0.0085	0.0215	+	+A	49	2.47	50.4082
P1-10	-	0.0095	0.0245	+	+A	80	3.27	40.875
P1-11	-	0.0065	0.0195	+	+A	68	2.91	42.7941
P1-12	-	0.0105	0.0255	+	+A	101	4.31	42.6733
P1-15	-	0.0175	0.0305	+	+A	78	3.69	47.3077
P2 progeny
P3-1	-	0.0205	0.0425	+	+T	70	3.18	45.4286
P3-2	-	0.0195	0.0365	+	+T	77	3.72	48.3117
P3-4	-	0.0175	0.0285	+	+T	73	3.26	44.6575
P3-5	-	0.0175	0.0335	+	+T	94	4.51	47.9787
P3-6	-	0.0195	0.0345	+	+T	42	1.78	42.381
P3-7	-	0.0125	0.0285	+	+T	54	2.86	52.963
P3-8	-	0.0145	0.0335	+	+T	118	5.19	43.9831
P3-9	-	0.0145	0.0315	+	+T	110	5.24	47.6364
P3-10	-	0.0145	0.0295	+	+T	75	3.75	50
P4 progeny
P4-1	-	0.0135	0.0285	+	+T	88	3.7	42.0455
P4-2	-	0.0115	0.0195	+	+T	83	3.54	42.6506
P4-3	-	0.0165	0.0335	+	+T	84	4.28	50.9524
P4-5	-	0.0195	0.0405	+	+T	31	1.31	42.2581
P4-6	-	0.0165	0.0305	+	+T	97	4.54	46.8041
P4-7	-	0.0175	0.0335	+	+T	114	5.24	45.9649
P4-8	-	0.0145	0.0295	+	+T	63	2.75	43.6508
P4-9	-	0.0145	0.0275	+	+T	61	2.64	43.2787
P4-10	-	0.0125	0.0205	+	+T	26	1.18	45.3846
P4-11	-	0.0335	0.0715	+	+T	35	1.68	48
P4-12	+	0.0245	0.0475	+	+T	108	5.05	46.7593
P4-13	-	0.0195	0.0375	+	+T	78	3.74	47.9487
P4-14	-	0.0145	0.0285	+	+T	126	6.05	48.0159
P4-16	-	0.0245	0.0495	+	+T	38	1.74	45.7895
P4-17	-	0.0195	0.0395	+	+T	65	3.02	46.4615
P4-18	-	0.0185	0.0355	+	+T	58	2.65	45.6897
Igri wild-type control
Igri-1	+	0.39	0.681
Igri-2	+	0.16	0.278
Igri-3	+	0.791	1.401
Igri-4	+	0.387	0.681
Igri-5	+	0.565	0.996
Igri-6	+	0.6085	1.3465	-	wild-type	311	14.78	47.5241
Igri-7	+	0.5605	1.2815	-	wild-type	197	10.28	52.1827
Igri-8	-	0.0195	0.0375	-	wild-type	178	8.18	45.9551
Igri-9	uninfected			-	wild-type	142	6.9	48.5915
Igri-10	uninfected			-	wild-type	256	12.3	48.0469
Igri-11	uninfected			-	wild-type	270	11.9	44.0741
Igri-12	uninfected			-	wild-type	161	8.6	53.4161
Igri-13	uninfected			-	wild-type	241	12.4	51.4523
non-mutated trangenic control
control_P1_14	-	-0.003	0.011	+	wild-type	217	12.8	58.9862
control_P1_19	+	0.905	1.534	+	wild-type	206	9.7	47.0874
control_P1_20	+	0.289	0.578	+	wild-type	236	12.7	53.8136
control_P3_16	-	0.003	0.015	+	wild-type	194	9.1	46.9072
control_P6_18	+	1.501	1.746	+	wild-type	139	6.5	46.7626
internal ELISA controls
negative control		0.0025	0.0115
negative control		0.0035	0.0125
Buffer		-0.0025	0.0005
Buffer		0.0065	0.0175
positive control		0.6635	1.6975
positive control		0.7635	1.7425

## Sheet: statistics
Thousand Grain Weight:								Grain number per plant
summary(TGW.data)								summary(grain_number.data)
Family	TGW							Family	grain_number
non_mutated_ctrl: 5	Min.: 40,00							non_mutated_ctrl: 5	Min.: 1,00
Igri_wt: 8	1st Qu.: 44,70							Igri_wt: 8	1st Qu.: 66,5
P1-M2 :13	Median: 46,80							P1-M2 :13	Median. 83,0
P3-M2 : 9	Mean: 47,03							P3-M2 : 9	Mean: 108,9
P4-M2 :16	3rd Qu.: 48,15							P4-M2 :16	3rd Qu.: 132,5
	Max.: 59,00								Max.: 311,0
ANOVA								ANOVA
	Df	Sum Sq	Mean Sq	F value	Pr(>F)				Df	Sum Sq	Mean Sq	F value	Pr(>F)
Family	4	135.7	33.92	2.939	0.0303	*		Family	4	185029	46257	36.33	1.07e-13	***
Residuals	46	530.9	11.54					Residuals	46	58574	1273
Signif. codes: 0 ‘***’ 0.001 ‘**’ 0.01 ‘*’ 0.05 ‘.’ 0.1 ‘ ’ 1								Signif. codes: 0 ‘***’ 0.001 ‘**’ 0.01 ‘*’ 0.05 ‘.’ 0.1 ‘ ’ 1
Post Hoc Test								Post Hoc Test
Tukey multiple comparisons of means								Tukey multiple comparisons of means
95% family-wise confidence level								95% family-wise confidence level
$family								$family
	diff	lwr	upr	p adj					diff	lwr	upr	p adj
Igri_wt-non_mutated_ctrl	-1.8075	-7.30596	3.69096	0.882473				Igri_wt-non_mutated_ctrl	21.1	-36.6521	78.8521	0.83676
P1-M2-non_mutated_ctrl	-4.68154	-9.75704	0.393967	0.0835086				P1-M2-non_mutated_ctrl	-126.323	-179.633	-73.0134	2e-07
P3-M2-non_mutated_ctrl	-3.67556	-9.05525	1.70414	0.311625				P3-M2-non_mutated_ctrl	-119.178	-175.682	-62.6732	2.9e-06
P4-M2-non_mutated_ctrl	-4.97625	-9.91781	-0.0346866	0.0476482				P4-M2-non_mutated_ctrl	-126.213	-178.115	-74.3097	1e-07
P1-M2-Igri_wt	-2.87404	-7.20808	1.46	0.340972				P1-M2-Igri_wt	-147.423	-192.945	-101.901	0
P3-M2-Igri_wt	-1.86806	-6.55466	2.81854	0.789054				P3-M2-Igri_wt	-140.278	-189.503	-91.0529	0
P4-M2-Igri_wt	-3.16875	-7.34513	1.00763	0.215584				P4-M2-Igri_wt	-147.312	-191.178	-103.447	0
P3-M2-P1-M2	1.00598	-3.17634	5.18831	0.959198				P3-M2-P1-M2	7.1453	-36.783	51.0736	0.990341
P4-M2-P1-M2	-0.294712	-3.89608	3.30665	0.99933				P4-M2-P1-M2	0.110577	-37.7157	37.9368	1
P4-M2-P3-M2	-1.30069	-5.31942	2.71803	0.888182				P4-M2-P3-M2	-7.03472	-49.2447	35.1752	0.989411
