# Supplementary material for: Targeted Knockout of Eukaryotic Translation Initiation Factor 4E Confers Bymovirus Resistance in Winter Barley
Source: Front Genome Ed. 2021 Nov 29;3:784233. doi: 10.3389/fgeed.2021.784233 (PMC8667817; doi:10.3389/fgeed.2021.784233)
Supplement: Supplementary file 2 [file Table1.XLSX]

## Sheet: Tabelle1
Primer
Name	5'->3' sequence
TM1_f_NGS	GACGACGGAGACGGGTC
TM1_r_NGS	GATGGGGTGGATGGTGCTC
TM2_f_NGS	CATCACCCTAGCAAGTTGAATG
TM2_r_NGS	GTATGCAACCAAAATGTGTCAG
TM3_f_NGS	GTTGCTGGCATTGATTGGTG
TM3_r_NGS	GAATACATACCTGAGCAGTTTC
TM4_f_NGS	GTCTTGCTATCACCGATACG
TM4_r_NGS	CATGAGAAGCTTTCTTGCATC
TM1_f_Sanger	GACCGTAACCTTTGCCTCTG
TM1_r_Sanger	GATGGGGTGGATGGTGCTC
TM2+3_f_Sanger	GACAATTTGACACCGTGGCTTG
TM2+3_r_Sanger	CATTTATCACAATCACACAGTGAAG
cas9_f	TTTAGCCCTGCCTTCATACG
cas9_r	TTAATCATGTGGGCCAGAGC
gRNA oligos
gRNA1_rym4_I_f	tggcACAACCCGCAGGGCAAGTCC
gRNA1_rym4_I_r	aaacGGACTTGCCCTGCGGGTTGT
gRNA2_rym4_II_f	tggcATTTGTGCCAATGGCGGTAAA
gRNA2_rym4_II_r	aaacTTTACCGCCATTGGCACAAAT
gRNA3_rym5_II_III_f	tggcaCGTCAGCGTGCGTAAGAACC
gRNA3_rym5_II_III_r	aaacGGTTCTTACGCACGCTGACGT
gRNA4_rym4_IV_f	tggcATGCTAAGAGGTCCGACAA
gRNA4_rym4_IV_r	aaacTTGTCGGACCTCTTAGCAT
